# Supplementary material for: Postoperative complications after central nervous system tumor resection in pediatric patients admitted to an intensive care unit in Colombia
Source: Front Oncol. 2024 Dec 6;14:1491943. doi: 10.3389/fonc.2024.1491943 (PMC11659208; doi:10.3389/fonc.2024.1491943)
Supplement: Supplementary file 1 [file DataSheet1.zip]

Archive with 5 entries (3 files):
- Supplementary Data Shee/
- Supplementary Data Shee/Supplementary files/
- Supplementary Data Shee/Supplementary files/Postoperative hemostasis.mp4
- Supplementary Data Shee/Supplementary files/Preoperative multimodal reconstruction.mp4
- Supplementary Data Shee/Supplementary files/Tumor removal process.mp4
